# Supplementary material for: Diversity of Underwater Vocalizations in Chinese Soft-Shelled Turtle (Pelodiscus sinensis)
Source: Animals (Basel). 2023 Feb 23;13(5):812. doi: 10.3390/ani13050812 (PMC10000088; doi:10.3390/ani13050812)
Supplement: Supplementary file 1 [file animals-13-00812-s001.zip]

Archive with 13 entries (13 files):
- A.wav
- B.wav
- C.wav
- D.wav
- E.wav
- F.wav
- G.wav
- H.wav
- I.wav
- J.wav
- Supplementary Table S1.xlsx
- Supplementary Table S2.pdf
- Supplementary Table S3.pdf
