# Supplementary material for: Diversity of Underwater Vocalizations in Chinese Soft-Shelled Turtle (Pelodiscus sinensis)
Source: Animals (Basel). 2023 Feb 23;13(5):812. doi: 10.3390/ani13050812 (PMC10000088; doi:10.3390/ani13050812)
Supplement: Supplementary file 1 [file animals-13-00812-s001.zip › Supplementary Table S1.xlsx]

## Sheet: 全部
Low Freq (Hz)	High Freq (Hz)	Peak Freq (Hz)	Dur (s)	BW(Hz)	Call type	Group
9701	10875	10594	0.01102	904	A	1		Note: group 1 is subadult males, group 2 is subadult females, group 3 is adult males, group 4 is adult females, and group 5 is mixed-sex adults.
362	597	517	0.26449	172	F	1
464	560	517	0.08816	86	F	1
426	565	517	0.15429	129	F	1
8631	9772	8829	0.01102	904	A	1
942	1487	1077	0.01102	345	F	1
230	357	301	0.23143	86	F	1
17119	17598	17399	#REF!	258	A	1
14364	15576	14944	0.01102	646	A	1
12893	15654	15116	0.0551	1895	B	1
17277	18538	18131	0.01102	732	A	1
13307	14128	13910	0.02204	517	A	1
14472	15819	14901	0.07714	1034	B	1
15622	16757	16365	0.07714	775	C	1
13928	15793	14556	0.07714	1550	B	1
16240	18482	17700	0.02204	1766	A	1
16838	19312	17356	0.01905	1593	A	1
11471	16933.5	12123.2	0.040952	4974.17	A	1
12293	14505	13738	0.01905	1938	A	1
5514	5822	5728	0.29524	172	E	1
14356	16000	15009	0.01274	883	A	1
15287.6	16501	16128.4	0.0789	645.996	C	1
12834	16715	15913	0.06372	2455	B	1
197	354	280	0.10195	108	F	1
14527.7	16020.7	14922.5	0.0473	796.729	B	1
14470.3	16020.7	15611.6	0.0158	796.729	B	1
14697	15607	15202	0.03823	668	C	1
9602	9821	9733	0.04408	172	A	1
14499	15028	14858	0.06612	345	C	1
13157	16211	15289	0.07714	1895	B	1
12859	16071	15633	0.08816	2799	B	1
5857	6380	6029	0.31959	388	E	1
14610	15145	14901	0.01102	215	A	1
13334	14521	14126	0.02204	818	A	1
17186	17554	17485	0.06612	258	A	1
7232	7700	7580	0.01102	215	A	1
118	246	151	0.14286	86	F	1
103	246	108	0.14286	108	F	1
13833	15717	14879	0.02381	904	A	1
7589	8932	8592	0.09524	1012	C	1
544	815	711	0.17857	194	F	1
12384	15095	14578	0.0119	2283	A	1
595.753	716.4	668	0.4881	86	F	1
7805.43	10384.2	8484	0.10714	2261	A	1
12145.6	16928.6	12575	0.05952	4221	B	1
14137.1	15014.6	14879	0.02381	560	A	1
7673.1	8241.2	7924	0.03571	345	A	1
9380	11011	10078	0.22939	1227	C	1
5634	6253	5986	0.34408	495	E	1
14466	15553	14750	0.15293	926	A	1
13520	15862	15482	0.10195	1809	B	1
7318	8166	7580	0.08921	495	B	1
8480	8828	8721	0.05098	194	C	1
9047	9877	9582	0.06372	624	C	1
14237	16001	14535	0.02549	1572	B	1
185	665	280	0.28667	323	I	1
6992	7233	7127	0.13651	151	E	1
13803	14734	14427	0.01365	409	A	1
13267	16742	15892	0.01365	2412	A	1
13302	17091	15935	0.0819	2584	B	1
15361	16275	15676	0.0273	215	A	1
13478	17631	15978	#REF!	1701	A	1
15574	16647	15848	0.0819	711	C	1
612	762	668	0.70984	86	F	1
596	762	689	0.25937	86	F	1
9008	9719	9324	0.0273	538	A	1
14315	17428	15892	0.0546	1658	A	1
5989	6974	6309	0.21841	840	E	1
14653	15914	14836	0.0273	1012	A	1
587	757	689	0.12771	86	F	1
5496	6182	6115	0.063855	517	E	1
14929	15994	15246	0.05805	689	A	1
15146	16102	15848	0.01161	345	A	1
8798	9805	9302	0.087075	689	A	1
17624	18280.4	18001.8	0.0295	322.998	A	1
14461	16150	15590	0.005805	431	A	1
14296	16140	15848	0.075465	1292	A	1
9129	16224	14556	0.05805	6029	A	1
14445	17083	15935	0.017415	947	B	1
14556	15259	14815	0.03483	517	A	1
607	732	689	0.371519	0	F	1
14888	15923	15590	0.121905	861	A	1
8692	9310	9130	0.05805	431	C	1
8613	9345	9130	0.029025	603	A	1
15078	15864	15676	0.02322	603	A	1
604	729	668	0.47619	65	F	1
14920	16917	15999	0.190476	1206	C	1
12117	13699	12468	0.011905	1120	A	1
14780	16681	15999	0.02381	969	A	1
152	294	194	0.297619	86	F	1
615	720	689	0.392857	65	F	1
8566	9041	8699	0.035714	366	A	1
12850	13916	12920	0.011905	991	A	1
8459	9382	8678	0.083333	689	C	1
643	755	689	0.165306	86	F	1
15613	16288	16064	0.077143	345	B	1
14821	15953	15418	0.088163	818	C	1
8915.91	9520.24	9216.21	0.0127	258.398	A	1
12460	16735	16581	#REF!	4048	A	1
8622	9806	9173	0.044082	861	C	1
6403	9971	9819	0.044082	2412	A	1
11573	14095	11929	0.022041	2110	A	1
5536	7890	7450	0.033061	1981	A	1
123	423	172	0.055102	86	G	1
14667	15784	14944	0.044082	775	A	1
15712	16370	16150	0.01102	345	A	1
5633	6217	6115	0.202381	517	E	1
13554	14766	14643	0.071429	861	C	1
15431	16389	16064	0.011905	345	A	1
13158	17188	16279	0.083333	2713	B	1
7048	9217	8829	0.02381	1335	A	1
7637	10473	10250	0.011905	2476	A	1
13419	17053	15870	0.047619	1443	B	1
7372	8919	8764	0.035714	1270	A	1
6579	7080	6891	0.166667	280	E	1
14950	16708	15956	0.011905	323	A	1
13949	16230	15375	0.083333	1658	B	1
7068	8868	8527	0.035714	1292	A	1
11155	11780	11563	0.02381	366	A	1
6433.11	7091.32	6739.89	0.1916	516.797	E	1
7240	8441	7580	0.011905	409	A	1
7016	7252	7106	0.107143	172	E	1
14961	15758	15525	0.011905	366	A	1
17691	18903	18131	0.011905	861	A	1
5768	9314	5900	0.242449	3230	B	1
8689	10756	9647	0.044082	1680	A	1
7805	8029	7967	0.133333	172	E	1
10280	11567	11370	0.066667	1034	A	1
5711	6189	6029	0.361905	388	E	1
8408	9294	8699	0.066667	603	A	1
9715	11536	10637	0.076463	1486	A	1
129	364	172	0.280363	86	G	1
14666	17689	15719	0.012744	1270	A	1
5946	6228	6029	0.140181	215	E	1
7693	7951	7903	0.165669	194	E	1
5810	6215	6180	0.216644	345	E	1
15225	15823	15396	0.025488	323	A	1
9294	10639	9690	0.044082	947	A	1
268	536	366	0.109206	129	H	1
6264	6796	6503	0.068254	388	E	1
257	429	323	0.095556	86	G	1
536	692	624	0.150159	129	F	1
14267	15634	14556	0.054603	1055	A	1
7425	8670	7881	0.012744	947	A	2
6882	8009	7407	0.025488	926	A	2
7444	9467	9173	0.089206	1809	A	2
7748	8740	8226	0.012744	689	A	2
7428	10870	7773	0.038231	2713	A	2
6686	7689	7257	0.012744	624	A	2
6939	9256	7235	0.029025	2067	A	2
572	734	689	0.226395	86	F	2
6866	8396	7752	0.02322	1120	A	2
6669	9158	7752	0.02322	2153	A	2
303	416	366	0.238095	86	F	2
235	359	323	0.25	108	F	2
6743	8074	6934	0.02381	1141	A	2
6869	9478	7214	0.035714	2153	A	2
207	356	301	0.190476	129	F	2
6865	10367	8979	0.083333	2885	D	2
7657	9048	7795	0.02381	1249	A	2
8421	9345	8635	0.02381	495	D	2
4806	7829	5081.84	0.0546	2627.05	A	2
6458	9261	7946	0.013651	2261	A	2
1165	1591	1464	0.150159	345	G	2
6393	8667	8118	0.040952	1981	A	2
824	1165	1098	0.122857	280	G	2
11764	13100	11929	0.040952	1077	A	2
6933	8269	8032	0.054603	1163	A	2
1279	1449	1421	0.081905	129	F	2
6706	7075	6912	0.040952	258	D	2
7587	8532	8053	0.040952	754	A	2
7047	8468	8204	0.027302	1227	A	2
13818	17284	15439	0.027302	2842	A	2
7521	10516	7903	0.068254	2541	D	2
13457	14821	14277	0.068254	1077	C	2
12076	14956	14018	0.081905	2283	C	2
6628	8925	7666	0.054603	1981	D	2
1591	1847	1723	0.286667	215	F	2
8464	10069	9582	0.040952	1314	A	2
8729	9461	8829	0.054603	603	A	2
14022	16084	14535	0.109206	1357	C	2
107	336	151	0.509751	86	F	2
8858	9595	9518	0.025488	581	A	2
11754	13799	12791	0.025488	1658	A	2
6506	7862	7709	0.025488	1098	A	2
7256	8143	7730	#REF!	431	A	2
85	256	86	1.73315	65	I	2
14727	15816	15375	0.050975	689	A	2
8060	8568	8290	0.012744	388	A	2
7699	8756	8075	0.025488	947	A	2
6656	8605	7321	0.038231	1572	A	2
6792	9647	8226	0.038231	2239	D	2
9109	10278	9453	0.063719	861	A	2
13657	15700	14858	0.050975	1550	A	2
7458	8103	7752	0.025488	388	A	2
332	478	345	0.216644	129	F	2
217	326	280	0.315646	86	F	2
297	389	366	0.331429	65	F	2
11631	11894	11843	0.063129	129	E	2
12208	15665	13889	0.078912	2218	A	2
8435	9564	9388	0.047347	991	A	2
6866	7956	7730	0.031565	904	A	2
6468	6835	6611	0.031565	258	A	2
7572	7756	7623	#REF!	151	A	2
8381	9476	8484	0.031565	947	A	2
7604	8075	7967	0.031565	366	A	2
358	512	452	0.094694	86	H	2
7176	8247	8096	0.031565	840	A	2
14087	15968	15116	0.110476	1098	C	2
13181	16112	15461	0.063129	2304	A	2
6608	9604	9152	0.031565	2390	A	2
7682	10547	10034	0.047347	2498	D	2
12229	12782	12705	0.110476	452	E	2
13317	15875	15375	0.110476	2046	C	2
15362	16275	16021	0.094694	603	D	2
15037	16328	16064	0.031565	904	A	2
15261	15581	15461	0.015782	108	A	2
15418	16156	15827	0.015782	151	A	2
15480	16602	15848	0.110476	711	B	2
6524	9585	7300	0.063129	2606	D	2
227	340	301	0.126259	65	F	2
15292	15700	15590	0.015782	194	A	2
13080	13271	13243	0.117914	151	E	2
6489	8252	7321	0.044218	1357	D	2
6577	9639	7343	0.044218	2627	D	2
6564	8220	7817	0.044218	1249	D	2
6836	8363	7235	0.029478	1227	D	2
5232	6009	5663	0.235828	603	E	2
7160	15705	15547	0.103175	8269	B	2
15286	15675	15547	0.044218	258	A	2
6908	16229	15547	0.162132	8592	B	2
6888	15676	8096	0.117914	8226	B	2
7643	9559	9388	0.040952	1615	A	2
7541	9772	8118	0.040952	1744	A	2
7101	8392	8010	0.054603	1034	D	2
6502	9616	7838	0.054603	2756	A	2
6489	8806	8570	0.054603	2089	A	2
15339	15680	15504	0.040952	258	A	2
6466	15701	7838	0.150159	8656	B	2
597	767	689	0.136508	108	F	2
538	668	646	0.095556	86	F	2
576	710	689	0.095556	86	F	2
16424	17346	16581	0.040952	689	A	2
17488	18284	17808	0.068254	603	A	2
15909	16250	16107	0.027302	172	C	2
15952	16264	16128	0.013651	129	A	2
590	663	646	0.081905	43	F	2
16962	17303	17183	0.013651	215	D	2
16268	16647	16451	0.014739	151	A	2
198	305	215	0.840136	86	F	2
15650	15939	15848	0.014739	151	A	2
15700	16129	15848	0.058957	280	A	2
14494	15632	14836	0.029478	797	D	2
15289	15912	15741	0.058957	323	A	2
11868	16942	14987	0.044218	3359	A	2
13691.9	14776	14556.4	0.0295	839.795	A	2
5428	5815	5749	0.206349	301	E	2
15646	16395	16107	0.058957	301	A	2
15514	16358	15999	0.029478	366	A	2
16001	16794	16258	0.044218	517	A	2
251	384	86	0.191565	345	F	3
642	743	689	0.24381	689	F	3
625	751	689	0.214785	689	F	3
12461	13593	947	0.05805	12920	A	3
282	454	86	0.249615	345	H	3
59	615	108	0.528254	86	G	3
67	467	194	0.406349	86	G	3
12389	12589	172	0.133515	12575	E	3
12461	13398	861	0.03483	13092	A	3
74	467	215	0.388934	86	G	3
298	496	86	0.342494	431	I	3
12372	13494	947	0.063855	13006	A	3
11157	13247	1809	0.06966	13092	A	3
384	489	431	0.301859	431	F	3
141	319	86	0.24381	172	G	3
67	496	237	0.464399	86	G	3
126	281	86	0.377324	172	G	3
125	452	86	0.1161	172	G	3
152	405	172	0.098685	172	G	3
78	277	86	0.110295	86	G	3
11950	12447	431	0.13932	12231	E	3
96	805	108	0.312381	194	G	3
8797	8999	8936	0.019524	129	D	3
88	609	108	0.390476	151	G	3
88	467	215	0.292857	194	G	3
78	597	108	0.370952	151	G	3
142	260	215	0.429524	43	G	3
86	273	108	0.390476	108	G	3
148	268	215	0.117143	65	G	3
81	278	86	0.370952	129	G	3
81	374	108	0.214762	129	G	3
72	601	108	0.468571	237	G	3
105	508	151	0.234286	43	I	3
14110	14480	14190	#REF!	258	A	3
72	397	108	0.117143	151	I	3
91	872	129	0.078095	108	I	3
14147	14347	14233	#REF!	86	A	3
65	349	194	0.56619	129	G	3
61	536	65	0.468571	151	G	3
61	276	129	0.624762	129	G	3
61	357	108	0.468571	151	G	3
49	341	65	0.917619	151	G	3
135	252	194	0.136667	43	G	3
9335	9830	9496	0.078095	409	A	3
68	268	86	0.390476	129	G	3
78	393	86	0.66381	151	G	3
65	410	86	0.292857	129	G	3
68	303	86	0.25381	108	G	3
60	303	65	0.41	151	G	3
606	702	646	0.175714	65	F	3
67	484	215	0.527143	172	G	3
65	589	108	0.234286	345	G	3
67	503	194	0.214762	151	G	3
91	312	129	0.219615	129	G	3
83	270	129	0.168934	151	G	3
85	454	194	0.253401	151	G	3
125	422	194	0.185828	65	G	3
69	315	86	0.152041	129	G	3
88	230	108	0.388549	86	G	3
69	555	172	0.152041	194	G	3
7062	7243	7171	#REF!	129	A	3
176	529	237	0.152041	86	H	3
143	639	194	0.304082	237	H	3
107	336	151	0.371655	129	I	3
106	317	151	1.40215	108	I	3
86	309	129	0.557483	86	I	3
88	318	151	0.371655	129	G	3
356	526	452	0.354762	129	H	3
104	323	151	0.270295	65	I	3
85	299	129	0.152041	65	G	3
110	327	151	1.0305	43	I	3
11826	12398	12166	0.067574	409	A	3
116	363	172	0.168934	65	I	3
80	1424	129	0.929138	194	G	3
10839	11041	10896	0.033787	172	A	3
96	191	151	0.810884	65	G	3
121	195	151	0.219615	43	I	3
78	311	151	0.726417	86	I	3
13462	14136	13954	0.033787	538	A	3
13421	13568	13523	0.033787	108	A	3
353	847	388	0.101361	65	H	3
81	1521	86	0.202721	323	H	3
82	513	86	1.53832	86	G	3
235	975	258	0.417959	172	H	3
10769	11373	11283	0.063855	517	D	3
350	492	431	0.05805	0	H	3
174	431	258	0.394739	86	G	3
78	1447	86	0.986848	86	I	3
73	451	86	0.841723	0	I	3
325	848	431	0.05805	172	G	3
324	996	431	0.603719	172	H	3
13436	13796	13609	0.01161	345	A	3
14084	14195	14126	0.029025	0	A	3
63	388	86	0.249615	86	J	3
82	407	86	0.330884	86	J	3
268	795	345	0.539864	86	H	3
126	442	172	0.284444	86	I	3
10293	10498	10336	0.01161	86	A	3
260	1254	345	0.406349	86	H	3
85	194	151	0.604308	86	I	3
239	993	301	0.57483	345	H	3
14507	14930	14707	0.073696	345	A	3
100	812	151	0.57483	194	J	3
96	801	151	0.515873	86	I	3
662	737	711	0.117914	65	F	3
95	653	172	0.412698	151	I	3
83	174	129	0.368481	65	I	3
95	929	129	0.368481	172	G	3
7743	8808	8656	0.117914	883	E	3
13075	13800	13501	0.058957	646	A	3
13018	13795	13587	0.058957	624	D	3
174	808	258	0.751701	65	I	3
8425	8856	8721	0.029478	280	A	3
60	876	237	0.456916	194	G	3
308	852	388	0.162132	86	H	3
242	1226	301	0.589569	129	H	3
12152.2	12600	12553.9	0.1894	344.531	E	3
9617	10156	10056	0.073696	431	D	3
100	386	129	0.19161	43	I	3
6375	10194	9604	0.265306	3402	B	3
86	874	215	0.235828	172	G	3
287	1305	409	0.633787	86	H	3
258	976	301	0.648526	194	I	3
13398	14811	14664	0.103175	1227	C	3
1658	1787	1766	0.324263	86	G	3
172	538	237	0.353741	65	I	3
172	301	237	0.294785	65	I	3
160	562	258	0.235828	65	I	3
64	817	194	0.456916	194	G	3
12495	13724	12898	0.103175	754	B	3
88	315	129	0.103175	65	I	3
64	393	86	0.162132	86	I	3
64	265	86	0.147392	108	I	3
179	509	237	0.320975	43	I	3
144	394	172	0.388549	65	I	3
56	809	215	0.439229	194	G	3
96	317	151	0.844671	65	I	3
6819	7467	7041	0.05068	538	D	3
92	278	129	0.54059	43	I	3
98	270	129	0.202721	86	I	3
347	860	409	0.219615	65	H	3
192	294	258	0.202721	65	G	3
9086	9219	9130	0.033787	129	D	3
73	821	215	0.371655	172	G	3
162	283	237	0.219615	65	G	3
642	717	689	0.101361	43	F	3
607	677	646	0.084467	43	F	3
1658	1783	1744	0.287188	108	F	3
155	294	237	0.287188	65	G	3
164	456	215	0.118254	43	G	3
139	442	194	0.371655	65	I	3
106	1317	172	0.320975	215	G	3
198	324	258	0.368481	65	I	3
140	361	194	0.132653	86	I	3
78	307	151	0.265306	172	I	3
152	260	172	0.412698	65	I	3
111	361	194	0.088435	129	G	3
42	337	43	0.309524	108	G	3
73	236	86	0.147392	108	G	3
10551	11065	10810	0.029478	388	A	3
83	303	86	0.294785	129	G	3
65	526	86	0.147392	258	I	3
144	433	215	0.57483	108	I	3
86	301	108	0.20517	151	G	3
158	484	215	0.268299	215	I	3
59	458	86	0.284082	194	G	3
168	251	194	0.583946	65	G	3
163	258	194	0.489252	65	F	3
105	237	108	0.299864	108	G	3
178	254	215	0.568163	43	I	3
274	352	323	0.347211	43	I	3
652	718	689	0.20517	43	H	3
133	433	194	0.142041	86	G	3
152	228	194	0.110476	43	F	3
174	484	215	0.568163	215	I	3
260	353	323	0.457687	65	I	3
133	395	151	0.362993	194	J	3
104	565	108	0.110476	237	G	3
164	243	215	0.126259	65	I	3
285	833	366	0.362993	388	H	3
653	714	689	0.157823	43	F	3
642	722	689	0.284082	43	F	3
149	440	215	0.189388	65	I	3
158	242	194	0.473469	65	I	3
638	714	689	0.331429	65	F	3
129	2393	172	0.426122	926	I	3
113	246	172	0.294785	86	I	3
6522	7718	6740	0.044218	1034	A	3
160	458	215	0.397959	65	I	3
11934	12938	12748	0.073696	818	A	3
178	248	215	0.368481	43	I	3
355	483	431	0.147392	86	H	3
619	735	689	0.428571	86	F	4
77	1410	151	0.166667	301	J	4
232	717	323	0.142857	86	I	4
84	1470	129	0.214286	258	J	4
253	759	345	0.142857	86	I	4
169	724	258	0.119048	301	H	4
70	1420	108	0.119048	301	J	4
253	710	301	0.095238	86	H	4
13871	14469	13975	0.02381	452	A	4
14419	14772	14535	0.011905	237	A	4
13934.1	14369	14104.2	0.1894	236.865	B	4
256	731	345	0.119048	86	I	4
267	716	345	0.154762	86	I	4
267	737	323	0.452381	86	I	4
13922	14697	14126	#REF!	624	A	4
13486	14295	14126	0.202381	646	B	4
256	731	345	0.119048	86	I	4
246	748	323	0.333333	86	I	4
246	738	345	0.083333	86	I	4
13600	14411	13889	0.047619	581	A	4
13951	14710	14600	0.071429	560	A	4
246	769	323	0.571429	65	I	4
246	703	323	0.27381	86	I	4
13691	14318	14126	0.142857	452	B	4
235	705	323	0.309524	86	I	4
246	726	323	0.488095	86	I	4
5112	5647	5426	0.114694	388	E	4
278	701	323	0.152925	65	I	4
13869	14170	13975	0.050975	194	C	4
12877	14595	13092	0.229388	1529	C	4
256	703	323	0.433288	65	I	4
12799	14238	14104	0.216644	1227	C	4
256	723	323	0.114694	65	I	4
13966	14222	14126	0.012744	172	A	4
268	736	323	0.395057	65	I	4
5041	5366	5233	0.076463	237	E	4
256	703	323	0.446032	86	I	4
256	747	345	0.369569	86	I	4
256	765	323	0.4078	65	I	4
13714	14104	14018	0.178413	323	C	4
268	736	345	0.254875	86	I	4
245	725	323	0.547982	65	I	4
256	714	323	0.318594	65	I	4
246	716	323	0.214286	86	I	4
13422	13769	13544	#REF!	194	A	4
257	737	345	0.119048	86	I	4
9388	9690	9582	0.02381	215	A	4
14677	15342	14944	0.047619	452	D	4
8565	8791	8721	0.047619	151	A	4
287	400	323	0.309524	86	F	4
320	406	323	0.261905	65	F	4
331	406	366	0.861565	43	F	4
308	404	366	0.101361	43	F	4
292	424	366	0.439229	43	I	4
283	454	366	0.270295	65	I	4
11720	12458	12080	0.067574	474	A	4
14642	15165	14815	0.016893	323	A	4
293	434	388	0.557483	65	I	4
308	414	366	0.743311	65	I	4
338	469	409	0.422336	65	I	4
313	414	366	0.371655	65	I	4
274	790	366	0.912245	65	I	4
296	828	388	0.743311	43	I	4
303	417	366	0.946032	86	F	4
13505	14054	13867	0.253401	345	C	4
317	426	388	0.318594	65	F	4
6130	7112	6288	0.10195	754	A	4
317	426	388	0.254875	65	F	4
310	416	366	0.280363	86	F	4
14145	15117	14901	0.267619	797	B	4
320	416	388	0.356825	86	F	4
15070	15692	15396	0.038231	452	A	4
331	416	366	0.344082	65	F	4
331	427	366	0.420544	65	F	4
320	384	345	0.497007	43	F	4
320	410	366	0.250567	86	F	4
327	404	366	0.840136	43	F	4
9991	10220	10078	0.176871	172	E	4
315	411	366	0.442177	86	F	4
12980	16196	14233	0.058957	2562	A	4
310	446	366	0.76644	65	I	4
302	411	366	0.235828	65	F	4
13729	14221	14126	0.176871	323	C	4
14283	14870	14600	0.103175	474	C	4
325	429	366	0.324263	65	F	4
295	393	345	0.132653	65	F	4
14205	14537	14427	0.058957	237	A	4
304	785	388	0.869615	65	I	4
7846	9965.09	8010	0.058957	1895	A	4
309	401.106	366	0.412698	65	F	4
13539	14397.3	13695	0.206349	668	C	4
278	401.106	366	0.486395	108	F	4
319	419	366	0.206349	86	F	4
15361	15713.9	15482	0.058957	194	A	4
11453	12038.9	11865	0.162132	388	B	4
13724	14771.2	14341	0.103175	754	D	4
314	401.106	388	0.088435	43	F	4
11687	12015.1	11908	0.117914	194	C	4
312	411.391	366	0.663265	65	F	4
223	360	280	0.595238	108	F	4
13765	14452	14341	0.214286	560	B	4
13978	14491	14363	0.166667	409	C	4
13825	14505	14320	0.202381	495	C	4
13386	14490	14061	0.25	883	C	4
13596	14490	14341	0.166667	711	C	4
9805	10890	9927	0.166667	969	B	4
13762.9	14563.1	14341.1	0.1916	538.33	C	4
13962	14456	14363	0.094694	323	C	4
13692	14497	14320	0.142041	495	C	4
298	382	345	0.20517	65	F	4
11292	12023	11628	0.031565	581	A	4
11292	12052	11563	0.094694	560	D	4
11145	11613	11456	0.047347	280	A	4
13895	14539	14384	0.142041	474	C	4
12305	12626	12532	0.063129	215	A	4
13855	14427	14363	0.078912	409	A	4
12281	12659	12575	0.094694	280	A	4
14195	14714	14363	0.236735	280	C	4
14171	14667	14406	0.173605	237	C	4
378	484	431	0.252517	65	F	4
14062	14760	14406	0.286667	345	C	4
14270	14748	14449	0.191111	258	C	4
12800	14554	13049	0.054603	1550	A	4
13945	14563	14363	0.136508	495	C	4
7756	8350	8118	0.027302	452	A	4
12017	12678	12360	0.068254	538	A	4
7606	8369	8183	0.040952	517	A	4
14234	14744	14406	0.232063	345	C	4
13302	14370	14083	0.259365	883	C	4
13988	14355	14277	0.027302	280	A	4
13875	14674	14061	0.17746	581	C	4
14011	14657	14492	0.17746	495	C	4
13951	15619	14384	0.204762	1443	B	4
100	324	151	0.253401	86	H	5
276	389	345	0.287188	65	I	5
96	300	194	0.354762	108	I	5
157	292	215	0.202721	86	G	5
405	1028	474	0.101361	517	G	5
249	1324	366	0.05068	409	H	5
184	280	237	0.202721	65	F	5
179	304	237	0.337868	86	F	5
228	397	301	0.388549	65	I	5
109	374	194	0.287188	65	I	5
129	818	194	0.101361	65	H	5
105	730	151	0.101361	280	I	5
143	291	194	0.152041	86	G	5
10187	10416	10293	0.016893	129	A	5
10138	10373	10293	0.05068	129	A	5
7886	8183	8032	#REF!	129	A	5
6136	6381	6309	0.101361	151	E	5
83	271	108	0.354762	151	I	5
149	306	237	0.168934	108	G	5
79	280	108	0.422336	172	I	5
80	297	129	0.084467	129	H	5
7710	9046	8549	#REF!	840	A	5
87	385	129	0.202721	172	G	5
1108	1324	1206	0.118254	151	H	5
88	259	129	0.559683	129	I	5
83	259	86	0.218413	129	I	5
11575	11812	11671	0.027302	129	A	5
127	380	172	0.232063	86	G	5
110	402	194	0.095556	108	G	5
10518	10845	10659	0.013651	172	A	5
99	341	129	0.136508	65	G	5
83	347	129	0.095556	86	G	5
453	578	517	0.095556	86	F	5
9646	10366	9776	0.054603	538	A	5
86	273	129	0.356825	129	G	5
94	374	129	0.191156	129	G	5
109	289	172	0.140181	86	G	5
116	1765	172	0.165669	237	J	5
8391	8680	8570	0.012744	151	A	5
10662	13268	12339	0.038231	2003	A	5
83	1303	108	0.497007	301	J	5
6717	8992	8829	0.038231	2046	A	5
122	718	172	0.229388	86	I	5
10597	9927	10314	0.157823	366	C	5
293	91	129	0.252517	129	H	5
13418	8978	13200	0.031565	4134	A	5
331	242	301	0.173605	65	F	5
768	256	345	0.047347	388	H	5
10256	10015	10142	0.031565	172	A	5
520	143	215	0.047347	280	H	5
12673	12223	12532	0.078912	258	E	5
346	151	194	0.126259	86	I	5
10431	9919	10250	0.015782	431	A	5
497	377	452	0.157823	86	J	5
8305	7710	8075	0.015782	388	A	5
117	427	194	0.084467	108	H	5
12942	13727	13114	0.016893	624	A	5
7199	7928	7795	0.067574	495	B	5
5846	7324	6525	0.033787	1055	A	5
91	443	129	0.101361	151	I	5
96	320	129	0.084467	151	I	5
219	326	280	0.168934	65	F	5
106	486	151	0.084467	108	G	5
12609	13336	12812	0.016893	495	A	5
7313	8615	8312	0.016893	947	A	5
6492	8776.72	8656.35	0.0631	2024.12	A	5
9337	9508	9432	0.016893	108	A	5
9956	10853	10336	0.016893	711	A	5
12929	13826	13587	0.016893	624	A	5
1111	1346	1314	0.118254	151	G	5
434	589	538	0.067574	65	F	5
9465.94	10903	10745.1	0.0158	1205.86	A	5
6837	8944	8075	0.013651	1809	A	5
10656	13714	11240	0.054603	2842	A	5
5886	6625	6503	#REF!	581	A	5
151	348	237	0.16381	86	I	5
109	384	172	0.136508	86	I	5
11538	12104	11972	0.081905	409	E	5
123	276	194	0.232063	65	I	5
9914	10299	10207	0.027302	258	A	5
5464	6163	5986	0.081905	603	D	5
6011	9325	6245	0.040952	2929	A	5
10983	11810	11133	0.040952	711	A	5
189	305	194	0.259365	108	F	5
12911	13477	13049	0.040952	323	A	5
9348	10857	10444	0.040952	1314	A	5
123	283	129	0.245714	108	F	5
83	378	86	0.265306	172	I	5
113	234	172	0.265306	65	I	5
8287	9006	8441	0.014739	517	A	5
9255	9518	9410	0.014739	172	A	5
13320	14153	13631	0.044218	668	D	5
9627	10728	10401	#REF!	754	A	5
6675	8021	7709	0.014739	991	A	5
94	363	151	0.280045	65	I	5
8722	10421	9345	0.014739	1486	D	5
8591	10154	8807	0.029478	1314	A	5
8433	10910	9862	0.029478	2046	A	5
13392	14328	13652	0.014739	409	A	5
106	234	172	0.117914	108	I	5
8642	9004	8893	0.014739	280	A	5
9415	11134	10293	0.122857	1421	D	5
7560	8956	8721	0.040952	1163	A	5
10089	10355	10293	0.122857	151	C	5
10098	10412	10207	0.122857	172	C	5
118	231	172	0.327619	65	I	5
118	253	194	0.368571	86	I	5
9634	10254	9733	0.040952	538	A	5
235	349	301	0.204762	86	F	5
599	748	711	0.109206	86	F	5
7724	9041	8333	0.040952	1120	A	5
214	385	301	0.068254	65	I	5
7585	10486	10336	0.109206	2649	B	5
131	312	258	0.109206	108	I	5
118	484	215	0.382222	108	I	5
11779.3	13079	12596.9	0.0147	861.328	A	5
11610	12237	11843	0.095556	452	E	5
8399	9539	9259	0.013651	991	A	5
9140	11248	10702	#REF!	1184	A	5
10004	10519	10314	0.136508	366	C	5
7904	9229	8979	0.044218	883	A	5
9853	10650	10142	0.088435	538	C	5
7280	8268	7709	0.058957	775	A	5
7876	8212	8053	#REF!	215	A	5
9610	10329	10250	0.044218	581	A	5
9115	10382	9259	0.029478	1141	A	5
9297	9527	9410	0.014739	172	A	5
7281	9556	8656	#REF!	1938	A	5
108	252	194	0.176871	65	I	5
13551	14364	14298	0.058957	689	D	5
590	705	668	0.294785	65	F	5
583	741	668	0.147392	108	F	5
11127	13017	12941	0.029478	1744	A	5
83	331	86	0.073696	108	I	5
